# Supplementary material for: The role of ethylene carbonate (EC) and tetramethylene sulfone (SL) in the dissolution of transition metals from lithium-ion cathodes
Source: RSC Adv. 2023 Jul 10;13(30):20520–9. doi: 10.1039/d3ra02535g (PMC10331795; doi:10.1039/d3ra02535g)
Supplement: RA-013-D3RA02535G-s001 [file RA-013-D3RA02535G-s001.txt]

File Name : figure s1.tiff

Caption : figure s 1. the ionic conductivity, h2o and hf concentration of lp40 and prepared electrolytes of 0.7 m libob|sl|dec, 0.7 m lipf6|sl|dec, 0.7 m lipf6|ec|dec and 0.7 m libob|ec|dec. ionic conductivity is conducted at 30 °c, 40 °c, 50 °c and 60 °c.

File Name : figure s2.tiff

Caption : figure s 2. half-cell cycling of lfp, lmo and nca (second and fourth cycle).

File Name : figure s3.tif

Caption : figure s 3. first charge of a three-electrode cell cycling of lfp|li|nca.

File Name : figure s4.tiff

Caption : figure s 4. average voltage of lmo full-cells. 

File Name : figure s5.tiff

Caption : figure s 5. average voltage of nca full-cells. 
